# Supplementary material for: In Vitro Evaluation of Curcumin- and Quercetin-Loaded Nanoemulsions for Intranasal Administration: Effect of Surface Charge and Viscosity
Source: Pharmaceutics. 2022 Jan 14;14(1):194. doi: 10.3390/pharmaceutics14010194 (PMC8779979; doi:10.3390/pharmaceutics14010194)
Supplement: Supplementary file 1 [file pharmaceutics-14-00194-s001.zip]

Archive with 1 entries (1 files):
- pharmaceutics-1513813-supplementary.pdf
